# Supplementary material for: Venous congestion affects neuromuscular changes in pigs in terms of muscle electrical activity and muscle stiffness
Source: PLoS One. 2023 Aug 3;18(8):e0289266. doi: 10.1371/journal.pone.0289266 (PMC10399817; doi:10.1371/journal.pone.0289266)
Supplement: S1 File — (XLSX) [file pone.0289266.s001.xlsx]

## Sheet: Stifness
	ΔStiffness	Level	Subject	Leg
0	-0.0557847	T0	1	Experiment
0	38.4715	T50_1	1	Experiment
0	67.9114	T50_2	1	Experiment
0	69.0503	T100_1	1	Experiment
0	71.0133	T100_2	1	Experiment
0	-326.447	TS_1	1	Experiment
0	47.4308	TS_2	1	Experiment
0	0	T0	2	Experiment
0	408.36	T50_1	2	Experiment
0	677.511	T50_2	2	Experiment
0	596.405	T100_1	2	Experiment
0	734.054	T100_2	2	Experiment
0	-223.082	TS_1	2	Experiment
0	121.811	TS_2	2	Experiment
0	0	T0	3	Experiment
0	34.5098	T50_1	3	Experiment
0	34.1954	T50_2	3	Experiment
0	29.2532	T100_1	3	Experiment
0	34.7462	T100_2	3	Experiment
0	31.0037	TS_1	3	Experiment
0	58.8365	TS_2	3	Experiment
0	0	T0	4	Experiment
0	42.1286	T50_1	4	Experiment
0	166.271	T50_2	4	Experiment
0	135.206	T100_1	4	Experiment
0	155.195	T100_2	4	Experiment
0	-108.314	TS_1	4	Experiment
0	-51.9255	TS_2	4	Experiment
0	0	T0	5	Experiment
0	14.0475	T50_1	5	Experiment
0	49.3169	T50_2	5	Experiment
0	63.8223	T100_1	5	Experiment
0	96.4489	T100_2	5	Experiment
0	82.0459	TS_1	5	Experiment
0	80.0829	TS_2	5	Experiment
0	0	T0	6	Experiment
0	37.3548	T50_1	6	Experiment
0	97.5088	T50_2	6	Experiment
0	563.529	T100_1	6	Experiment
0	623.624	T100_2	6	Experiment
0	476.932	TS_1	6	Experiment
0	573.041	TS_2	6	Experiment
0	0	T0	7	Experiment
0	-12.8659	T50_1	7	Experiment
0	23.5368	T50_2	7	Experiment
0	78.6298	T100_1	7	Experiment
0	77.8831	T100_2	7	Experiment
0	10.9292	TS_1	7	Experiment
0	94.0163	TS_2	7	Experiment
0	0	T0	8	Experiment
0	65.9519	T50_1	8	Experiment
0	81.3372	T50_2	8	Experiment
0	237.149	T100_1	8	Experiment
0	219.524	T100_2	8	Experiment
0	154.803	TS_1	8	Experiment
0	232.652	TS_2	8	Experiment
0	0	T0	1	Control
0	26.362	T50_1	1	Control
0	47.7295	T50_2	1	Control
0	6.42407	T100_1	1	Control
0	24.7765	T100_2	1	Control
0	-221.155	TS_1	1	Control
0	-3.71839	TS_2	1	Control
0	0	T0	2	Control
0	-13.336	T50_1	2	Control
0	-49.141	T50_2	2	Control
0	-90.7916	T100_1	2	Control
0	-75.8502	T100_2	2	Control
0	-83.6481	TS_1	2	Control
0	-86.6173	TS_2	2	Control
0	0	T0	3	Control
0	151.966	T50_1	3	Control
0	132.679	T50_2	3	Control
0	100.224	T100_1	3	Control
0	64.6638	T100_2	3	Control
0	38.7655	TS_1	3	Control
0	41.0247	TS_2	3	Control
0	0	T0	4	Control
0	-66.2179	T50_1	4	Control
0	-153.193	T50_2	4	Control
0	-269.991	T100_1	4	Control
0	-365.932	T100_2	4	Control
0	-355.344	TS_1	4	Control
0	-430.148	TS_2	4	Control
0	0	T0	5	Control
0	24.875	T50_1	5	Control
0	77.0331	T50_2	5	Control
0	59.6433	T100_1	5	Control
0	84.1959	T100_2	5	Control
0	103.463	TS_1	5	Control
0	89.3707	TS_2	5	Control
0	0	T0	6	Control
0	43.8861	T50_1	6	Control
0	-23.513	T50_2	6	Control
0	3.00156	T100_1	6	Control
0	-1305.47	T100_2	6	Control
0	-462.531	TS_1	6	Control
0	-263.978	TS_2	6	Control
0	0	T0	7	Control
0	-221.972	T50_1	7	Control
0	-162.228	T50_2	7	Control
0	-42.8135	T100_1	7	Control
0	21.1114	T100_2	7	Control
0	-173.169	TS_1	7	Control
0	23.8528	TS_2	7	Control
0	0	T0	8	Control
0	-2.88404	T50_1	8	Control
0	-225.56	T50_2	8	Control
0	-89.2593	T100_1	8	Control
0	-113.569	T100_2	8	Control
0	-423.224	TS_1	8	Control
0	-323.321	TS_2	8	Control

## Sheet: EMG_With_Vib
	ΔIEMG	Level	Subject	Leg
0	0	T0	1	Experiment
0	0.146796	T50_1	1	Experiment
0	-0.752701	T50_2	1	Experiment
0	-7.10222	T100_1	1	Experiment
0	-3.7534	T100_2	1	Experiment
0	-4.83099	TS_1	1	Experiment
0	-3.39796	TS_2	1	Experiment
0	0	T0	2	Experiment
0	-0.388241	T50_1	2	Experiment
0	0.304314	T50_2	2	Experiment
0	0.776114	T100_1	2	Experiment
0	0.293781	T100_2	2	Experiment
0	1.71194	TS_1	2	Experiment
0	4.07419	TS_2	2	Experiment
0	-0.00516185	T0	3	Experiment
0	-0.118642	T50_1	3	Experiment
0	-0.319445	T50_2	3	Experiment
0	-0.225436	T100_1	3	Experiment
0	-0.372848	T100_2	3	Experiment
0	-0.388112	TS_1	3	Experiment
0	-0.165544	TS_2	3	Experiment
0	-0.00770987	T0	4	Experiment
0	-0.0579256	T50_1	4	Experiment
0	-0.0591184	T50_2	4	Experiment
0	-0.051305	T100_1	4	Experiment
0	-0.0194574	T100_2	4	Experiment
0	0.00462348	TS_1	4	Experiment
0	0.179315	TS_2	4	Experiment
0	0	T0	5	Experiment
0	-2.16594	T50_1	5	Experiment
0	-3.13616	T50_2	5	Experiment
0	-4.28778	T100_1	5	Experiment
0	-3.32643	T100_2	5	Experiment
0	-4.12791	TS_1	5	Experiment
0	-4.43582	TS_2	5	Experiment
0	0	T0	6	Experiment
0	2.19185	T50_1	6	Experiment
0	-0.898753	T50_2	6	Experiment
0	2.30823	T100_1	6	Experiment
0	8.00833	T100_2	6	Experiment
0	6.02265	TS_1	6	Experiment
0	7.76282	TS_2	6	Experiment
0	0	T0	7	Experiment
0	-1.38993	T50_1	7	Experiment
0	-1.14899	T50_2	7	Experiment
0	-1.41403	T100_1	7	Experiment
0	-0.939969	T100_2	7	Experiment
0	-0.586846	TS_1	7	Experiment
0	-0.415228	TS_2	7	Experiment
0	0	T0	8	Experiment
0	-0.423302	T50_1	8	Experiment
0	-1.02288	T50_2	8	Experiment
0	0.838374	T100_1	8	Experiment
0	0.204831	T100_2	8	Experiment
0	0.175427	TS_1	8	Experiment
0	-2.70481	TS_2	8	Experiment
0	-0.0032645	T0	1	Control
0	-2.14456	T50_1	1	Control
0	-1.74471	T50_2	1	Control
0	0.824083	T100_1	1	Control
0	-0.292679	T100_2	1	Control
0	0.571738	TS_1	1	Control
0	-0.787553	TS_2	1	Control
0	0	T0	2	Control
0	0.445372	T50_1	2	Control
0	0.410178	T50_2	2	Control
0	0.202478	T100_1	2	Control
0	-0.498247	T100_2	2	Control
0	-0.214228	TS_1	2	Control
0	-1.70376	TS_2	2	Control
0	-0.137234	T0	3	Control
0	0.127881	T50_1	3	Control
0	2.44096	T50_2	3	Control
0	1.99913	T100_1	3	Control
0	2.41349	T100_2	3	Control
0	2.62912	TS_1	3	Control
0	2.34676	TS_2	3	Control
0	-0.0475664	T0	4	Control
0	0.774686	T50_1	4	Control
0	1.27856	T50_2	4	Control
0	1.54363	T100_1	4	Control
0	0.750371	T100_2	4	Control
0	0.984652	TS_1	4	Control
0	1.77664	TS_2	4	Control
0	0	T0	5	Control
0	2.34719	T50_1	5	Control
0	3.44127	T50_2	5	Control
0	3.55258	T100_1	5	Control
0	4.286	T100_2	5	Control
0	3.59477	TS_1	5	Control
0	4.05736	TS_2	5	Control
0	0	T0	6	Control
0	0.394467	T50_1	6	Control
0	-0.0430063	T50_2	6	Control
0	2.22686	T100_1	6	Control
0	3.97882	T100_2	6	Control
0	-1.23055	TS_1	6	Control
0	-0.846005	TS_2	6	Control
0	1.77636e-15	T0	7	Control
0	1.78423	T50_1	7	Control
0	2.69269	T50_2	7	Control
0	3.06659	T100_1	7	Control
0	1.48933	T100_2	7	Control
0	1.41739	TS_1	7	Control
0	1.45107	TS_2	7	Control
0	0	T0	8	Control
0	0.817678	T50_1	8	Control
0	-0.752403	T50_2	8	Control
0	-0.867441	T100_1	8	Control
0	0.84417	T100_2	8	Control
0	0.703988	TS_1	8	Control
0	3.54131	TS_2	8	Control

## Sheet: EMG_Without_Vib
	ΔIEMG	Level	Subject	Leg
0	1.77636e-15	T0	1	Experiment
0	0.433034	T50_1	1	Experiment
0	-0.0852916	T50_2	1	Experiment
0	-3.49639	T100_1	1	Experiment
0	-1.44477	T100_2	1	Experiment
0	-2.48536	TS_1	1	Experiment
0	-2.04123	TS_2	1	Experiment
0	0	T0	2	Experiment
0	1.77317	T50_1	2	Experiment
0	1.87429	T50_2	2	Experiment
0	1.37915	T100_1	2	Experiment
0	0.969567	T100_2	2	Experiment
0	2.10315	TS_1	2	Experiment
0	6.42823	TS_2	2	Experiment
0	3.55271e-15	T0	3	Experiment
0	-1.31686	T50_1	3	Experiment
0	-1.59278	T50_2	3	Experiment
0	-1.2832	T100_1	3	Experiment
0	-2.43279	T100_2	3	Experiment
0	-1.94326	TS_1	3	Experiment
0	-1.60218	TS_2	3	Experiment
0	3.55271e-15	T0	4	Experiment
0	-0.0505335	T50_1	4	Experiment
0	0.688233	T50_2	4	Experiment
0	0.839982	T100_1	4	Experiment
0	0.725916	T100_2	4	Experiment
0	0.866138	TS_1	4	Experiment
0	1.13593	TS_2	4	Experiment
0	-3.55271e-15	T0	5	Experiment
0	-2.65133	T50_1	5	Experiment
0	-4.44809	T50_2	5	Experiment
0	-5.12291	T100_1	5	Experiment
0	-3.37588	T100_2	5	Experiment
0	-5.14443	TS_1	5	Experiment
0	-7.17105	TS_2	5	Experiment
0	0	T0	6	Experiment
0	-1.36743	T50_1	6	Experiment
0	-1.43857	T50_2	6	Experiment
0	0.934514	T100_1	6	Experiment
0	5.44477	T100_2	6	Experiment
0	5.78864	TS_1	6	Experiment
0	6.33989	TS_2	6	Experiment
0	0	T0	7	Experiment
0	-1.21656	T50_1	7	Experiment
0	-3.56246	T50_2	7	Experiment
0	-4.6725	T100_1	7	Experiment
0	-3.7754	T100_2	7	Experiment
0	-1.83283	TS_1	7	Experiment
0	-2.6329	TS_2	7	Experiment
0	0	T0	8	Experiment
0	-1.46089	T50_1	8	Experiment
0	0.998234	T50_2	8	Experiment
0	-0.732595	T100_1	8	Experiment
0	-0.187779	T100_2	8	Experiment
0	-0.936771	TS_1	8	Experiment
0	-3.85823	TS_2	8	Experiment
0	3.55271e-15	T0	1	Control
0	-1.62563	T50_1	1	Control
0	-0.85305	T50_2	1	Control
0	0.817512	T100_1	1	Control
0	0.635632	T100_2	1	Control
0	0.95126	TS_1	1	Control
0	-0.216067	TS_2	1	Control
0	0	T0	2	Control
0	-0.370327	T50_1	2	Control
0	0.750419	T50_2	2	Control
0	0.426192	T100_1	2	Control
0	0.383285	T100_2	2	Control
0	0.15682	TS_1	2	Control
0	-2.35571	TS_2	2	Control
0	0	T0	3	Control
0	-0.856436	T50_1	3	Control
0	2.78897	T50_2	3	Control
0	1.2308	T100_1	3	Control
0	3.37102	T100_2	3	Control
0	2.63564	TS_1	3	Control
0	3.00424	TS_2	3	Control
0	0	T0	4	Control
0	0.184248	T50_1	4	Control
0	0.292432	T50_2	4	Control
0	0.119475	T100_1	4	Control
0	0.115352	T100_2	4	Control
0	0.193449	TS_1	4	Control
0	0.257123	TS_2	4	Control
0	3.55271e-15	T0	5	Control
0	2.81337	T50_1	5	Control
0	3.76523	T50_2	5	Control
0	4.4823	T100_1	5	Control
0	3.80552	T100_2	5	Control
0	3.88306	TS_1	5	Control
0	4.47075	TS_2	5	Control
0	0	T0	6	Control
0	1.73488	T50_1	6	Control
0	1.72177	T50_2	6	Control
0	0.964839	T100_1	6	Control
0	0.631444	T100_2	6	Control
0	-3.32325	TS_1	6	Control
0	-1.94822	TS_2	6	Control
0	0	T0	7	Control
0	0.0981286	T50_1	7	Control
0	2.46868	T50_2	7	Control
0	3.19709	T100_1	7	Control
0	1.89104	T100_2	7	Control
0	0.502193	TS_1	7	Control
0	1.31532	TS_2	7	Control
0	0	T0	8	Control
0	1.26607	T50_1	8	Control
0	-0.998071	T50_2	8	Control
0	1.35407	T100_1	8	Control
0	1.28983	T100_2	8	Control
0	2.04949	TS_1	8	Control
0	3.6995	TS_2	8	Control
